# Supplementary material for: From marine park to future genomic observatory? Enhancing marine biodiversity assessments using a biocode approach
Source: Biodivers Data J. 2019 Dec 10;7:e46833. doi: 10.3897/BDJ.7.e46833 (PMC6917626; doi:10.3897/BDJ.7.e46833)
Supplement: Supplementary material 3 — Supplementary Table S1a: SIMP macrofauna [file bdj-07-e46833-s003.xlsx]

## Sheet: Suppl table S1b
Number	Date Collected	Locality	Image	Morphotype	Assigned morphotype phylum	Class	Order	Family	GenBank CO1 ID	GenBank CO1	Query Cover (%)	Match (%)	BOLD CO1 ID	BOLD CO1 ID	Match (%)	Barcode length	Genbank Accession
ZP-ML003	20160929	Tanjong Hakim		Mollusc	Mollusca
ZP-ML004	20160929	Tanjong Hakim		Mollusc	Mollusca	Bivalvia		Montacutidae	Curvemysella	paula	99	86	Kelliidae		85.57	short	MN690527
ZP-ML006	20160929	Tanjong Hakim		mollusc	Mollusca	Gastropoda	Littorinimorpha	Littorinidae	Littoraria	articulata	100	100	Littoraria	articulata	100	short	MN690203
ZP-ML007	20160929	Tanjong Hakim		Mollusc	Mollusca
ZP-ML011	20160929	Tanjong Hakim		mollusc	Mollusca	Gastropoda	Neogastropoda	Muricidae	Morula	musiva	100	98	Tenguella	musiva	100	short	MN690198
ZP-ML012	20160929	Tanjong Hakim		Mollusc	Mollusca
ZP-ML013	20160929	Tanjong Hakim		Mollusc	Mollusca								Turbonilla	interrupta	85.44	short	MN690416
ZP-ML015	20160929	Tanjong Hakim		mollusc	Mollusca	Gastropoda	Neogastropoda	Muricidae	Ergalatax	contracta	100	100	Ergalatax	contracta	100	short	MN690199
ZP-ML016	20160929	Tanjong Hakim		Mollusc	Mollusca
ZP-ML017	20160929	Tanjong Hakim		Mollusc	Mollusca	Gastropoda			Gastropoda		100	85		asellus	85.61	short	MN690204
ZP-ML019	20160929	Tanjong Hakim		Mollusc	Mollusca	Gastropoda	Littorinimorpha	Assimineidae	Pseudomphala	latericea	100	91			93.02	short	MN690201
ZP-ML020	20160929	Tanjong Hakim		Mollusc	Mollusca
ZP-ML022	20160929	Tanjong Hakim		Mollusc	Mollusca
ZP-ML023	20160929	Tanjong Hakim		Mollusc	Mollusca	Gastropoda	Littorinimorpha	Assimineidae	Pseudomphala	latericea	100	90			89.64	short	MN690202
ZP023	20161208	Pulau Tekukor	yes	Mantis shrimp	Arthropoda
ZP024	20161208	Pulau Tekukor	yes	Sergestoidea	Arthropoda
ZP025	20161208	Pulau Tekukor	yes	Jellyfish	Cnidaria
ZP026	20161208	Pulau Tekukor	yes	Crustacean	Arthropoda
ZP027	20161208	Pulau Tekukor	yes	Jellyfish	Cnidaria	Hydrozoa	Anthoathecata	Oceaniidae	Turritopsis	lata	99	97	Turritopsis	nutricula	97.73	short	MN690415
ZP028	20161208	Pulau Tekukor	yes	Barnacle	Arthropoda
ZP029	20161208	Pulau Tekukor	yes	Shrimp	Arthropoda	Insecta	Ephemeroptera	Baetidae	Acentrella	parvula	96	79	Gnamptogenys		80.35	short	MN690453
ZP030	20161208	Pulau Tekukor	yes	Shrimp	Arthropoda
ZP031	20161208	Pulau Tekukor	yes	Shrimp	Arthropoda
ZP032	20161208	Pulau Tekukor	yes	Shrimp	Arthropoda
ZP033	20161208	Pulau Tekukor	yes	Shrimp	Arthropoda
ZP034	20161208	Pulau Tekukor	yes	Shrimp	Arthropoda
ZP035	20161208	Pulau Tekukor	yes	Shrimp	Arthropoda	Insecta	Ephemeroptera	Baetidae	Acentrella	parvula	96	79	Gnamptogenys		80.35	short	MN690454
ZP036	20161208	Pulau Tekukor	yes	Shrimp	Arthropoda
ZP037	20161208	Pulau Tekukor	yes	Shrimp	Arthropoda	Hexanauplia	Calanoida	Pontellidae	Labidocera	minuta	100	100	Labidocera	minuta	100	short	MN690098
ZP038	20161209	Tanjong Hakim	yes	Shrimp	Arthropoda	Hexanauplia	Calanoida	Pontellidae	Labidocera	minuta	100	100	Labidocera	minuta	100	short	MN690099
ZP039	20161209	Tanjong Hakim	yes	Shrimp	Arthropoda
ZP040	20161209	Tanjong Hakim	yes	Shrimp	Arthropoda
ZP041	20161209	Tanjong Hakim	yes	Shrimp	Arthropoda
ZP042	20161209	Tanjong Hakim	yes	Shrimp	Arthropoda
ZP043	20161209	Tanjong Hakim	yes	Shrimp	Arthropoda								Ostrincola	japonica	78.02	short	MN690159
ZP044	20161209	Tanjong Hakim	yes	Shrimp	Arthropoda
ZP045	20161209	Tanjong Hakim	yes	Mollusc	Mollusca
ZP046	20161209	Tanjong Hakim	yes	Arthropod	Arthropoda	Arthropoda			Stephanopis	cf. scabra	88	88	Ceratopogonidae		86.18	short	MN690237
ZP047	20161209	Tanjong Hakim	yes	Barnacle	Arthropoda	Hexanauplia	Sessilia	Pyrgomatidae	Cantellius	hoegi	100	88	Cantellius		88.77	short	MN690064
ZP048	20161209	Tanjong Hakim	yes	Barnacle	Arthropoda
ZP049	20161209	Tanjong Hakim	yes	Barnacle	Arthropoda
ZP050	20161209	Tanjong Hakim	yes	Barnacle	Arthropoda								Limax		80.72	short	MN690469
ZP051	20161209	Tanjong Hakim	yes	Barnacle	Arthropoda
ZP052	20161209	Tanjong Hakim	yes	Barnacle	Arthropoda
ZP053	20161209	Tanjong Hakim	yes	Barnacle	Arthropoda
ZP054	20161209	Tanjong Hakim	yes	Fish(?)	Arthropoda	Hexanauplia	Harpacticoida	Tachidiidae	Euterpina	acutifrons	99	80	Euterpina	acutifrons	80.27	short	MN690471
ZP055	20161209	Tanjong Hakim	yes	Fish(?)	Arthropoda	Hexanauplia	Harpacticoida	Tachidiidae	Euterpina	acutifrons	99	80	Euterpina	acutifrons	80.27	short	MN690472
ZP056	20161209	Tanjong Hakim	yes	Fish	Chordata
ZP057	20161209	Tanjong Hakim	yes	Fish	Chordata
ZP058	20161209	Tanjong Hakim	yes	Fish	Chordata
ZP059	20161209	Tanjong Hakim	yes	Fish	Chordata
ZP060	20161209	Tanjong Hakim	yes	Fish	Chordata
ZP061	20161209	Tanjong Hakim	yes	Fish	Chordata
ZP062	20161209	Tanjong Hakim	yes	Fish(?)	Arthropoda	Hexanauplia	Harpacticoida	Tachidiidae	Euterpina	acutifrons	99	80	Euterpina	acutifrons	80.27	short	MN690473
ZP063	20161209	Tanjong Hakim	yes	Worm	Annelida
ZP064	20161209	Tanjong Hakim	yes	Worm	Annelida
ZP065	20161209	Tanjong Hakim	yes	Worm	Annelida
ZP066	20161209	Tanjong Hakim	yes	Worm	Annelida
ZP067	20161209	Tanjong Hakim	yes	Worm/Fish	Chaetognatha					Uncultured zooplankton	99	78	Aphragmophora		78.23	short	MN690504
ZP068	20161208	Pulau Tekukor	yes	Copepod	Arthropoda
ZP069	20161208	Pulau Tekukor	yes	Copepod	Arthropoda
ZP070	20161208	Pulau Tekukor	yes	Copepod	Arthropoda
ZP071	20161208	Pulau Tekukor	yes	Copepod	Arthropoda
ZP072	20161208	Pulau Tekukor	yes	Copepod	Arthropoda
ZP073	20161208	Pulau Tekukor	yes	Copepod	Arthropoda
ZP074	20161208	Pulau Tekukor	yes	Copepod	Arthropoda
ZP075	20161208	Pulau Tekukor	yes	Copepod	Arthropoda
ZP076	20161208	Pulau Tekukor	yes	Copepod	Arthropoda
ZP077	20161208	Pulau Tekukor	yes	Copepod	Arthropoda
ZP078	20161208	Pulau Tekukor	yes	Copepod	Arthropoda
ZP079	20161208	Pulau Tekukor	yes	Copepod	Arthropoda
ZP080	20161208	Pulau Tekukor	yes	Copepod	Arthropoda
ZP081	20161208	Pulau Tekukor	yes	Copepod	Arthropoda
ZP082	20161208	Pulau Tekukor	yes	Copepod	Arthropoda
ZP083	20161208	Pulau Tekukor	yes	Copepod	Arthropoda
ZP084	20161208	Pulau Tekukor	yes	Copepod	Arthropoda
ZP085	20161208	Pulau Tekukor	yes	Copepod	Arthropoda
ZP086	20161208	Pulau Tekukor	yes	Copepod	Arthropoda
ZP087	20161208	Pulau Tekukor	yes	Copepod	Arthropoda
ZP088	20161208	Pulau Tekukor	yes	Copepod	Arthropoda
ZP089	20161208	Pulau Tekukor	yes	Copepod	Arthropoda
ZP090	20161208	Pulau Tekukor	yes	Copepod	Arthropoda
ZP091	20161208	Pulau Tekukor	yes	Copepod	Arthropoda
ZP092	20161208	Pulau Tekukor	yes	Copepod	Arthropoda
ZP093	20161208	Pulau Tekukor	yes	Copepod	Arthropoda
ZP094	20161208	Pulau Tekukor	yes	Copepod	Arthropoda
ZP095	20161208	Pulau Tekukor	yes	Copepod	Arthropoda
ZP096	20161208	Pulau Tekukor	yes	Copepod	Arthropoda
ZP097	20161208	Pulau Tekukor	yes	Copepod	Arthropoda
ZP098	20161208	Pulau Tekukor	yes	Copepod	Arthropoda
ZP099	20161208	Pulau Tekukor	yes	Copepod	Arthropoda
ZP100	20161208	Pulau Tekukor	yes	Copepod	Arthropoda
ZP101	20161208	Pulau Tekukor	yes	Copepod	Arthropoda
ZP102	20161208	Pulau Tekukor	yes	Copepod	Arthropoda
ZP103	20161208	Pulau Tekukor	yes	Copepod	Arthropoda
ZP104	20161208	Pulau Tekukor	yes	Copepod	Arthropoda
ZP105	20161208	Pulau Tekukor	yes	Copepod	Arthropoda
ZP106	20161208	Pulau Tekukor	yes	Copepod	Arthropoda
ZP107	20161208	Pulau Tekukor	yes	Copepod	Arthropoda
ZP108	20161208	Pulau Tekukor	yes	Copepod	Arthropoda
ZP109	20161208	Pulau Tekukor	yes	Copepod	Arthropoda
ZP110	20161208	Pulau Tekukor	yes	Copepod	Arthropoda
ZP111	20161208	Pulau Tekukor	yes	Copepod	Arthropoda
ZP112	20161208	Pulau Tekukor	yes	Copepod	Arthropoda
ZP113	20161208	Pulau Tekukor	yes	Copepod	Arthropoda
ZP114	20161208	Pulau Tekukor	yes	Copepod	Arthropoda
ZP115	20161208	Pulau Tekukor	yes	Copepod	Arthropoda
ZP116	20161208	Pulau Tekukor	yes	Copepod	Arthropoda
ZP117	20161208	Pulau Tekukor	yes	Copepod	Arthropoda
ZP118	20161208	Pulau Tekukor	yes	Copepod	Arthropoda
ZP119	20161208	Pulau Tekukor	yes	Copepod	Arthropoda
ZP120	20161208	Pulau Tekukor	yes	Copepod	Arthropoda
ZP121	20161208	Pulau Tekukor	yes	Copepod	Arthropoda	Hexanauplia	Calanoida	Paracalanidae	Paraculanus	aculeatus	100	100	Paracalanus	aculeatus	100	short	MN690105
ZP122	20161208	Pulau Tekukor	yes	Copepod	Arthropoda	Hexanauplia	Calanoida	Paracalanidae	Paracalanus	denudatus	97	89	Paracalanus	denudatus	88.56	short	MN690131
ZP123	20161208	Pulau Tekukor	yes	Copepod	Arthropoda	Hexanauplia	Calanoida	Paracalanidae	Parvocalanus	crassirostris	91	99	Parvocalanus	crassirostris	99.26	short	MN690133
ZP124	20161208	Pulau Tekukor	yes	Copepod	Arthropoda	Hexanauplia	Calanoida	Paracalanidae	Parvocalanus	crassirostris	91	99	Parvocalanus	crassirostris	99.63	short	MN690134
ZP125	20161208	Pulau Tekukor	yes	Copepod	Arthropoda	Hexanauplia	Calanoida	Calanidae	Undinula	vulgaris	100	88	Undinula	vulgaris	88.35	short	MN690148
ZP126	20161208	Pulau Tekukor	yes	Copepod	Arthropoda	Hexanauplia	Calanoida	Paracalanidae	Parvocalanus	crassirostris	91	99	Parvocalanus	crassirostris	99.63	short	MN690135
ZP127	20161208	Pulau Tekukor	yes	Copepod	Arthropoda
ZP128	20161208	Pulau Tekukor	yes	Copepod	Arthropoda
ZP129	20161208	Pulau Tekukor	yes	Copepod	Arthropoda	Hexanauplia	Calanoida	Paracalanidae	Parvocalanus	crassirostris	91	91	Parvocalanus	crassirostris	91.85	short	MN690144
ZP130	20161208	Pulau Tekukor	yes	Copepod	Arthropoda	Hexanauplia	Calanoida	Paracalanidae	Parvocalanus	crassirostris	91	99	Parvocalanus	crassirostris	98.89	short	MN690142
ZP131	20161208	Pulau Tekukor	yes	Copepod	Arthropoda	Hexanauplia	Calanoida	Paracalanidae	Parvocalanus	crassirostris	91	99	Parvocalanus	crassirostris	99.63	short	MN690136
ZP132	20161208	Pulau Tekukor	yes	Copepod	Arthropoda	Hexanauplia	Calanoida	Paracalanidae	Paraculanus	aculeatus	100	100	Paracalanus	aculeatus	100	short	MN690106
ZP133	20161208	Pulau Tekukor	yes	Copepod	Arthropoda	Hexanauplia	Calanoida	Paracalanidae	Paraculanus	aculeatus	100	100	Paracalanus	aculeatus	100	short	MN690107
ZP134	20161208	Pulau Tekukor	yes	Copepod	Arthropoda	Hexanauplia	Calanoida	Paracalanidae	Parvocalanus	crassirostris	91	99	Parvocalanus	crassirostris	98.89	short	MN690143
ZP135	20161208	Pulau Tekukor	yes	Copepod	Arthropoda
ZP136	20161208	Pulau Tekukor	yes	Copepod	Arthropoda
ZP137	20161208	Pulau Tekukor	yes	Copepod	Arthropoda
ZP138	20161208	Pulau Tekukor	yes	Copepod	Arthropoda
ZP139	20161208	Pulau Tekukor	yes	Copepod	Arthropoda
ZP140	20161208	Pulau Tekukor	yes	Copepod	Arthropoda
ZP141	20161208	Pulau Tekukor	yes	Copepod	Arthropoda	Hexanauplia	Calanoida	Subeucalanidae	Subeucalanus	monachus	100	100	Subeucalanus	monachus	100	short	MN690156
ZP142	20161208	Pulau Tekukor	yes	Copepod	Arthropoda
ZP143	20161208	Pulau Tekukor	yes	Copepod	Arthropoda
ZP144	20161208	Pulau Tekukor	yes	Polychaete	Annelida	Polychaeta	Spionida	Spionidae	Polydora	aura	96	80	Pseudopolydora		80.91	short	MN690477
ZP145	20161208	Pulau Tekukor	yes	Polychaete	Annelida
ZP146	20161208	Pulau Tekukor	yes	Polychaete	Annelida				Polychaeta		100	99	Polychaeta		84.47	short	MN690238
ZP147	20161208	Pulau Tekukor	yes	Polychaete	Annelida	Polychaeta	Spionida	Spionidae	Boccardiella	hamata	98	81	Pseudopolydora		80.91	short	MN690478
ZP148	20161208	Pulau Tekukor	yes	Polychaete	Annelida	Polychaeta	Spionida	Spionidae	Boccardiella	hamata	99	84	Boccardiella	hamata	83.82	short	MN690484
ZP149	20161208	Pulau Tekukor	yes	Polychaete	Annelida
ZP150	20161208	Pulau Tekukor	yes	Polychaete	Annelida	Polychaeta	Spionida	Spionidae	Polydora	aura	96	84	Pseudopolydora		81.88	short	MN690483
ZP151	20161208	Pulau Tekukor	yes	Jellyfish	Cnidaria
ZP152	20161208	Pulau Tekukor	yes	Prawn/shrimp	Arthropoda	Malacostraca	Decapoda	Cambaridae
ZP153	20161208	Pulau Tekukor	yes	Prawn/shrimp	Arthropoda	Malacostraca	Decapoda	Penaeidae	Metapenaeopsis	barbata	100	99	Decapoda		98.19	short	MN690083
ZP154	20161208	Pulau Tekukor	yes	Barnacle	Arthropoda	Hexanauplia	Sessilia	Pyrgomatidae	Balanidae		100	99	Amphibalanus	reticulatus	99.29	short	MN690068
ZP155	20161208	Pulau Tekukor	yes	Barnacle	Arthropoda
ZP156	20161208	Pulau Tekukor	yes	Barnacle	Arthropoda
ZP157	20161208	Pulau Tekukor	yes	Barnacle	Arthropoda	Hexanauplia	Sessilia	Pyrgomatidae	Balanidae		100	100	Amphibalanus	reticulatus	99.34	short	MN690069
ZP158	20161208	Pulau Tekukor	yes	Barnacle	Arthropoda
ZP159	20161208	Pulau Tekukor	yes	Barnacle	Arthropoda
ZP160	20161208	Pulau Tekukor	yes	Barnacle	Arthropoda	Hexanauplia	Sessilia	Pyrgomatidae	Balanidae		100	100	Amphibalanus	reticulatus	99.34	short	MN690070
ZP161	20161208	Pulau Tekukor	yes	Barnacle	Arthropoda	Hexanauplia	Sessilia	Archaeobalanidae	Striatobalanus	amaryllis	100	99	Striatobalanus	amaryllis	99.35	short	MN690057
ZP162	20161208	Pulau Tekukor	yes	Barnacle	Arthropoda
ZP163	20161208	Pulau Tekukor	yes	Barnacle	Arthropoda
ZP164	20161208	Pulau Tekukor	yes	Barnacle	Arthropoda	Hexanauplia	Sessilia	Pyrgomatidae	Balanidae		100	100	Amphibalanus	reticulatus	99.34	short	MN690071
ZP165	20161208	Pulau Tekukor	yes	Barnacle	Arthropoda	Hexanauplia	Sessilia	Pyrgomatidae	Neotrevathana	elongatum	99	88	Trevathana		89	short	MN690075
ZP166	20161208	Pulau Tekukor	yes	Barnacle	Arthropoda	Hexanauplia	Sessilia	Pyrgomatidae	Neotrevathana	elongatum	99	88	Trevathana		89	short	MN690076
ZP167	20161208	Pulau Tekukor	yes	Barnacle	Arthropoda	Hexanauplia	Sessilia	Pyrgomatidae	Neotrevathana	elongatum	99	88	Trevathana		89	short	MN690077
ZP168	20161208	Pulau Tekukor	yes	Shrimp	Arthropoda					Uncultured_zooplankton	100	100	Gnamptogenys		78.35	short	MN690464
ZP169	20161208	Pulau Tekukor	yes	Shrimp	Arthropoda	Insecta	Ephemeroptera	Baetidae	Acentrella	parvula	96	79	Gnamptogenys		80.35	short	MN690455
ZP170	20161208	Pulau Tekukor	yes	Shrimp	Arthropoda
ZP171	20161208	Pulau Tekukor	yes	Shrimp	Arthropoda					Uncultured_zooplankton	100	100	Gnamptogenys		78.35	short	MN690465
ZP172	20161208	Pulau Tekukor	yes	Shrimp	Arthropoda	Insecta	Ephemeroptera	Baetidae	Acentrella	parvula	96	79	Gnamptogenys		80.35	short	MN690456
ZP173	20161208	Pulau Tekukor	yes	Shrimp	Arthropoda					Uncultured_zooplankton	100	100	Gnamptogenys		78.35	short	MN690466
ZP174	20161208	Pulau Tekukor	yes	Shrimp	Arthropoda
ZP175	20161208	Pulau Tekukor	yes	Shrimp	Arthropoda
ZP176	20161208	Pulau Tekukor	yes	Shrimp	Arthropoda	Insecta	Lepidoptera	Saturniidae	Salassa	kitchingi	94	79	Gnamptogenys		80.35	short	MN690463
ZP177	20161208	Pulau Tekukor	yes	Shrimp	Arthropoda
ZP178	20161208	Pulau Tekukor	yes	Shrimp	Arthropoda
ZP179	20161208	Pulau Tekukor	yes	Shrimp	Arthropoda
ZP180	20161208	Pulau Tekukor	yes	Shrimp	Arthropoda
ZP181	20161208	Pulau Tekukor	yes	Shrimp	Arthropoda	Insecta	Ephemeroptera	Baetidae	Acentrella	parvula	96	79	Gnamptogenys		80.35	short	MN690457
ZP182	20161208	Pulau Tekukor	yes	Shrimp	Arthropoda	Insecta	Ephemeroptera	Baetidae	Acentrella	parvula	96	79	Gnamptogenys		80.35	short	MN690458
ZP183	20161208	Pulau Tekukor	yes	Shrimp	Arthropoda
ZP184	20161208	Pulau Tekukor	yes	Copepod	Arthropoda	Hexanauplia	Calanoida	Paracalanidae	Paraculanus	aculeatus	100	100	Paracalanus	aculeatus	100	short	MN690108
ZP185	20161208	Pulau Tekukor	yes	Copepod	Arthropoda	Hexanauplia	Calanoida	Paracalanidae	Bestiolina	similis	99	92	Bestiolina	similis	91.91	short	MN690126
ZP186	20161208	Pulau Tekukor	yes	Copepod	Arthropoda	Hexanauplia	Calanoida	Paracalanidae	Bestiolina	similis	100	99	Bestiolina	similis	99.68	short	MN690128
ZP187	20161208	Pulau Tekukor	yes	Copepod	Arthropoda
ZP188	20161208	Pulau Tekukor	yes	Copepod	Arthropoda
ZP189	20161208	Pulau Tekukor	yes	Copepod	Arthropoda					Uncultured_zooplankton	99	99	Bestiolina		96.76	short	MN690116
ZP190	20161208	Pulau Tekukor	yes	Copepod	Arthropoda
ZP191	20161208	Pulau Tekukor	yes	Copepod	Arthropoda
ZP192	20161222	Pulau Subar Laut	yes	Barnacle	Arthropoda	Hexanauplia	Sessilia	Pyrogomatidae	Neotrevathana	elongatum	99	88	Trevathana		89	short	MN690078
ZP193	20161222	Pulau Subar Laut	yes	Prawn	Arthropoda	Malacostraca	Decapoda	Sergestidae	Acetes	serrulatus	81	100	Acetes	serrulatus	100	short	MN690085
ZP194	20161222	Pulau Subar Laut	yes	Prawn	Arthropoda
ZP195	20161222	Pulau Subar Laut	yes	Barnacle	Arthropoda	Hexanauplia	Sessilia	Archaeobalanidae	Striatobalanus	amaryllis	100	98	Striatobalanus	amaryllis	98.38	short	MN690058
ZP196	20161222	Pulau Subar Laut	yes	Barnacle	Arthropoda	Hexanauplia	Sessilia	Pyrgomatidae	Neotrevathana	elongatum	99	88	Trevathana		89	short	MN690079
ZP197	20161222	Pulau Subar Laut	yes	Barnacle	Arthropoda	Hexanauplia	Sessilia	Pyrgomatidae	Neotrevathana	elongatum	99	88	Trevathana		89	short	MN690080
ZP198	20161222	Pulau Subar Laut	yes	Barnacle	Arthropoda	Maxillopoda	Sessilia	Balanidae	Balanidae		100	100	Amphibalanus	reticulatus	99.34	short	MN690072
ZP199	20161222	Pulau Subar Laut	yes	Barnacle	Arthropoda	Hexanauplia	Sessilia	Archaeobalanidae	Striatobalanus	amaryllis	99	98	Striatobalanus	amaryllis	98.04	short	MN690059
ZP200	20161222	Pulau Subar Laut	yes	Shrimp	Arthropoda
ZP201	20161222	Pulau Subar Laut	yes	Shrimp	Arthropoda
ZP202	20161222	Pulau Subar Laut	yes	Shrimp	Arthropoda								Gnamptogenys		79.91	short	MN690462
ZP203	20161222	Pulau Subar Laut	yes	Shrimp	Arthropoda
ZP204	20161222	Pulau Subar Laut	yes	Nil
ZP205	20161222	Pulau Subar Laut	yes	Mollusc	Mollusca	Gastropoda		Chilodontidae	Herpetopoma	pauperculus	99	83	Herpetopoma	pauperculus	82.2	short	MN690475
ZP206	20161222	Pulau Subar Laut	yes	Mollusc	Mollusca
ZP207	20161222	Pulau Subar Laut	yes	Mollusc	Arthropoda								Napeogenes	sodalis	83.95	short	MN690598
ZP208	20161222	Pulau Subar Laut	yes	Mollusc	Mollusca
ZP209	20161222	Pulau Subar Laut	yes	Mollusc	Mollusca
ZP210	20161222	Pulau Subar Laut	yes	Mollusc	Mollusca
ZP211	20161222	Pulau Subar Laut	yes	Worm	Annelida
ZP212	20161222	Pulau Subar Laut	yes	Worm	Annelida								Paramuricea		73.08	short	MN690585
ZP213	20161222	Pulau Subar Laut	yes	Worm	Annelida
ZP214	20161222	Pulau Subar Laut	yes	Worm	Annelida								Paramuricea		73.08	short	MN690586
ZP215	20161222	Pulau Subar Laut	yes	Worm	Annelida
ZP216	20161222	Pulau Subar Laut	yes	Worm	Platyhelminthes	Rhabditophora	Tricladida	Planariidae	Polycelis	coronata	93	71	Paramuricea		72.73	short	MN690588
ZP217	20161222	Pulau Subar Laut	yes	Worm	Chordata	Ascidiacea	Aplousobranchia	Diazonidae	Rhopalaea	idoneta	91	85	Polycitorella	coronaria	83.46	short	MN690550
ZP218	20161222	Pulau Subar Laut	yes	Worm	Annelida
ZP219	20161222	Pulau Subar Laut	yes	Copepod	Arthropoda					Uncultured_zooplankton	100	99	Bestiolina		96.12	short	MN690118
ZP220	20161222	Pulau Subar Laut	yes	Copepod	Arthropoda	Hexanauplia	Calanoida	Subeucalanidae	Subeucalanus	monachus	100	100	Subeucalanus	monachus	100	short	MN690157
ZP221	20161222	Pulau Subar Laut	yes	Copepod	Arthropoda
ZP222	20161222	Pulau Subar Laut	yes	Copepod	Arthropoda	Hexanauplia	Calanoida	Paracalanidae	Paracalanus	quasimodo	99	89	Parvocalanus	crassirostris	92.23	short	MN690145
ZP223	20161222	Pulau Subar Laut	yes	Copepod	Arthropoda	Hexanauplia	Calanoida	Paracalanidae	Bestiolina	similis	99	92	Bestiolina	similis	92.23	short	MN690127
ZP224	20161222	Pulau Subar Laut	yes	Worm	Annelida
ZP225	20161222	Pulau Subar Laut	yes	Worm	Annelida
ZP226	20161222	Pulau Subar Laut	yes	Worm	Annelida
ZP227	20161222	Pulau Subar Laut	yes	Worm	Annelida
ZP228	20161222	Pulau Subar Laut	yes	Worm	Annelida
ZP229	20161222	Pulau Subar Laut	yes	Worm	Annelida
ZP230	20161222	Pulau Subar Laut	yes	Fish	Chordata
ZP231	20161222	Pulau Subar Laut	yes	Worm	Annelida
ZP232*	20161222	Pulau Subar Laut	yes	Copepod	Arthropoda	Hexanauplia	Calanoida	Paracalanidae	Paracalanus	aculeatus	100	100	Paracalanus	aculeatus	100	short	MN690109
ZP233*	20161222	Pulau Subar Laut	yes	Copepod	Arthropoda	Hexanauplia	Calanoida	Paracalanidae	Paracalanus	aculeatus	100	100	Paracalanus	aculeatus	100	short	MN690110
ZP234	20161222	Pulau Subar Laut	yes	Copepod	Arthropoda
ZP235	20161222	Pulau Subar Laut	yes	Copepod	Arthropoda	Hexanauplia	Calanoida	Paracalanidae	Parvocalanus	crassirostris	91	99	Parvocalanus	crassirostris	99.63	short	MN690141
ZP236	20161222	Pulau Subar Laut	yes	Worm	Annelida
ZP237	20161222	Pulau Subar Laut	yes	Worm	Annelida
ZP238	20161222	Pulau Subar Laut	yes	Worm	Platyhelminthes	Rhabditophora	Tricladida	Planariidae	Polycellis	coronata	93	71	Paramuricea		73.08	short	MN690587
ZP239	20161222	Pulau Subar Laut	yes	Worm	Chaetognatha	Sagittoidea	Aphragmophora	Sagittidae	Aidanosagitta	neglecta	90	98	Aidanosagitta	neglecta	92.91	short	MN690506
ZP240	20161222	Pulau Subar Laut	yes	Worm	Annelida
ZP241	20161222	Pulau Subar Laut	yes	Worm	Annelida
ZP242	20161222	Pulau Subar Laut	yes	Worm	Annelida
ZP243	20161222	Pulau Subar Laut	yes	Worm	Chaetognatha	Sagittoidea	Aphragmophora	Sagittidae
ZP244	20161222	Pulau Subar Laut	yes	Copepod	Arthropoda
ZP245	20161222	Pulau Subar Laut	yes	Copepod	Arthropoda					Uncultured_zooplankton	100	99	Bestiolina		96.12	short	MN690119
ZP246	20161222	Pulau Subar Laut	yes	Copepod	Arthropoda	Hexanauplia	Calanoida	Paracalanidae	Acrocalanus	anderson	96	90	Parvocalanus	crassirostris	91.91	short	MN690146
ZP247	20161222	Pulau Subar Laut	yes	Copepod	Arthropoda	Hexanauplia	Calanoida	Paracalanidae	Calocalanus	contractus	100	87	Calocalanus	contractus	87.06	short	MN690149
ZP248	20161222	Pulau Subar Laut	yes	Worm	Platyhelminthes	Rhabditophora	Tricladida	Planariidae	Polycellis	coronata	93	71	Sarostegia	oculata	73.33	short	MN690589
ZP249	20161222	Pulau Subar Laut	yes	Worm	Annelida								Sarostegia	oculata	75.86	short	MN690592
ZP250	20161222	Pulau Subar Laut	yes	Worm	Annelida
ZP251	20161222	Pulau Subar Laut	yes	Worm	Annelida
ZP252	20161222	Pulau Subar Laut	yes	Worm	Annelida
ZP253	20161222	Pulau Subar Laut	yes	Worm	Annelida
ZP254	20161222	Pulau Subar Laut	yes	Worm	Annelida
ZP255	20161222	Pulau Subar Laut	yes	Worm	Annelida
ZP256	20161222	Pulau Subar Laut	yes	Arthropoda	Arthropoda	Arthropoda			Phlebotomus	cf.lesleyae	99	81	Battaristis		82.87	short	MN690239
ZP257	20161222	Pulau Subar Laut	yes	Worm	Annelida
ZP258	20161222	Pulau Subar Laut	yes	Copepod	Arthropoda	Hexanauplia	Calanoida	Paracalanidae	Bestiolina		100	97	Bestiolina		96.76	short	MN690117
ZP259	20161222	Pulau Subar Laut	yes	Copepod	Arthropoda	Hexanauplia	Calanoida	Paracalanidae	Calocalanus	contractus	100	87	Calocalanus	contractus	86.41	short	MN690150
ZP260	20161222	Pulau Subar Laut	yes	Copepod	Arthropoda	Hexanauplia	Calanoida	Paracalanidae	Bestiolina	similis	100	99	Bestiolina	similis	99.68	short	MN690130
ZP261	20161222	Pulau Subar Laut	yes	Copepod	Arthropoda								Pissodes	similis	81.96	short	MN690468
ZP262	20161222	Pulau Subar Laut	yes	Copepod	Arthropoda
ZP263	20161222	Pulau Subar Laut	yes	Copepod	Arthropoda	Hexanauplia	Calanoida	Paracalanidae	Parvocalanus	crassirostris	91	99	Parvocalanus	crassirostris	99.63	short	MN690137
ZP264	20161208	Pulau Tekukor	yes	Copepod	Arthropoda	Hexanauplia	Calanoida	Subeucalanidae	Subeucalanus	subcrassus	100	100	Subeucalanus	subcrassus	100	short	MN690158
ZP265	20161208	Pulau Tekukor	yes	Copepod	Arthropoda	Hexanauplia	Calanoida	Calanidae	Undinula	vulgaris	100	91	Undinula	vulgaris	91.26	short	MN690121
ZP266	20161208	Pulau Tekukor	yes	Copepod	Arthropoda	Hexanauplia	Calanoida	Calanidae	Canthocalanus	pauper	100	100	Canthocalanus	pauper	100	short	MN690151
ZP267	20161208	Pulau Tekukor	yes	Copepod	Arthropoda					Uncultured_zooplankton	100	100	Paracalanus	aculeatus	100	short	MN690111
ZP268	20161208	Pulau Tekukor	yes	Copepod	Arthropoda	Hexanauplia	Calanoida	Calanidae	Undina	vulgaris	100	84	Undinula	vulgaris	84.14	short	MN690152
ZP269	20161208	Pulau Tekukor	yes	Copepod	Arthropoda	Hexanauplia	Calanoida	Tortanidae	Tortanus	vermiculus	98	84	Calanidae		86.44	short	MN690155
ZP270	20161208	Pulau Tekukor	yes	Copepod	Arthropoda
ZP271	20161208	Pulau Tekukor	yes	Copepod	Arthropoda	Hexanauplia	Calanoida	Calanidae	Undinula	vulgaris	100	92	Undinula	vulgaris	91.59	short	MN690123
ZP272	20161208	Pulau Tekukor	yes	Barnacle	Arthropoda	Hexanauplia	Calanoida	Pontellidae	Labidocera	minuta	100	100	Labidocera	minuta	100	short	MN690100
ZP273	20161208	Pulau Tekukor	yes	Barnacle	Arthropoda								Labidocera	minuta	100	short	MN690101
ZP274	20161208	Pulau Tekukor	yes	Barnacle	Arthropoda	Hexanauplia	Sessilia	Archaeobalanidae	Striatobalanus	amaryllis	100	97	Striatobalanus	amaryllis	97.39	short	MN690060
ZP275	20161208	Pulau Tekukor	yes	Barnacle	Arthropoda	Hexanauplia	Sessilia	Archaeobalanidae	Striatobalanus	amaryllis	100	99	Striatobalanus	amaryllis	99.35	short	MN690063
ZP276	20161208	Pulau Tekukor	yes	Barnacle	Arthropoda	Maxillopoda	Sessilia	Balanidae	Balanidae		100	100	Amphibalanus	reticulatus	99.34	short	MN690073
ZP277	20161208	Pulau Tekukor	yes	Barnacle	Arthropoda	Hexanauplia	Sessilia	Tetraclitidae	Tetraclita	singaporensis	100	100	Tetraclita	singaporensis	100	short	MN690053
ZP278	20161208	Pulau Tekukor	yes	Chaetognath	Chaetognatha	Sagittoidea	Aphragmophora	Sagittidae	Sagitta	robusta	91	80	Sagitta	robusta	79.49	short	MN690516
ZP279	20161208	Pulau Tekukor	yes	Chaetognath	Chaetognatha	Sagittoidea	Aphragmophora	Sagittidae	Sagitta		95	98	Chaetognatha		98.78	short	MN690510
ZP280	20161208	Pulau Tekukor	yes	Chaetognath	Chaetognatha	Sagittoidea	Aphragmophora	Sagittidae
ZP281	20161208	Pulau Tekukor	yes	Chaetognath	Chaetognatha
ZP282	20161208	Pulau Tekukor	yes	Chaetognath	Chaetognatha	Sagittoidea	Aphragmophora	Sagittidae	Flaccisagitta	enflata	99	76	Plebejus	idas	58.65	short	MN690520
ZP283	20161208	Pulau Tekukor	yes	Chaetognath	Chaetognatha	Sagittoidea	Aphragmophora	Sagittidae	Sagitta		95	78	Chaetognatha		78.26	short	MN690505
ZP284	20161208	Pulau Tekukor	yes	Chaetognath	Chaetognatha
ZP285	20161208	Pulau Tekukor	yes	Chaetognath	Chaetognatha	Sagittoidea	Aphragmophora	Sagittidae	Sagitta		95	99	Chaetognatha		100	short	MN690507
ZP286	20161208	Pulau Tekukor	yes	Chaetognath	Chaetognatha	Sagittoidea	Aphragmophora	Sagittidae	Sagitta	bedoti	97	81	Paraspadella		80	short	MN690511
ZP287	20161208	Pulau Tekukor	yes	Chaetognath	Chaetognatha	Sagittoidea	Aphragmophora	Sagittidae	Sagitta	robusta	90	79	Sagitta	robusta	79.12	short	MN690518
ZP288	20161208	Pulau Tekukor	yes	Polychaete	Annelida	Polychaeta	Spionida	Spionidae	Polydora	aura	96	81	Pseudopolydora		80.91	short	MN690479
ZP289	20161208	Pulau Tekukor	yes	Chaetognath	Chaetognatha
ZP290	20161208	Pulau Tekukor	yes	Chaetognath	Chaetognatha
ZP291	20161208	Pulau Tekukor	yes	Chaetognath	Chaetognatha
ZP292	20161208	Pulau Tekukor	yes	Chaetognath	Chaetognatha	Sagittoidea	Aphragmophora	Sagittidae	Sagitta	enflata	99	96	Sagitta	enflata	100	short	MN690521
ZP293	20161208	Pulau Tekukor	yes	Polychaete	Annelida	Polychaeta	Spionida	Spionidae	Polydora	websteri	99	81	Pygospio	elegans	81.32	short	MN690481
ZP294	20161208	Pulau Tekukor	yes	Worm	Arthropoda	Polychaeta
ZP295	20161208	Pulau Tekukor	yes	Chaetognath	Chaetognatha	Sagittoidea	Aphragmophora	Sagittidae	Sagitta	robusta	91	80	Sagitta	robusta	79.12	short	MN690517
ZP296	20161208	Pulau Tekukor	yes	Prawn	Arthropoda
ZP297	20161208	Pulau Tekukor	yes	Prawn	Arthropoda	Malacostraca	Decapoda	Sergestidae	Acetes	indicus	81	100	Acetes	indicus	100	short	MN690087
ZP298	20161208	Pulau Tekukor	yes	Prawn	Arthropoda	Malacostraca	Decapoda	Penaeidae	Fenneropenaeus		100	100	Decapoda		99.35	short	MN690084
ZP299	20161208	Pulau Tekukor	yes	Prawn	Arthropoda	Malacostraca	Decapoda	Sergestidae	Acetes	serrulatus	81	100	Acetes	serrulatus	100	short	MN690086
ZP300	20161208	Pulau Tekukor	yes	Prawn	Arthropoda	Malacostraca	Decapoda	Sergestidae	Acetes	indicus	81	100	Acetes	indicus	100	short	MN690088
ZP301	20161208	Pulau Tekukor	yes	Chaetognath	Chaetognatha					Uncultured_zooplankton	100	98	Sagitta	bedoti	98.81	short	MN690512
ZP302	20161208	Pulau Tekukor	yes	Chaetognath	Chaetognatha	Sagittoidea	Aphragmophora	Sagittidae	Sagitta	bedoti	100	94	Sagitta	bedoti	98.02	short	MN690514
ZP303	20161208	Pulau Tekukor	yes	Chaetognath	Chaetognatha	Sagittoidea	Aphragmophora	Sagittidae	Sagitta	bedoti	99	77	Sagitta	robusta	77.66	short	MN690519
ZP304	20161208	Pulau Tekukor	yes	Chaetognath	Chaetognatha	Sagittoidea	Aphragmophora	Sagittidae	Sagitta	enflata	99	95	Sagitta	enflata	96.84	short	MN690522
ZP305	20161208	Pulau Tekukor	yes	Chaetognath	Chaetognatha
ZP306	20161208	Pulau Tekukor	yes	Chaetognath	Chaetognatha
ZP307	20161208	Pulau Tekukor	yes	Chaetognath	Chaetognatha	Sagittoidea	Aphragmophora	Sagittidae
ZP308	20161208	Pulau Tekukor	yes	Chaetognath	Chaetognatha
ZP309	20161208	Pulau Tekukor	yes	Chaetognath	Chaetognatha	Sagittoidea	Aphragmophora	Sagittidae	Sagitta	bedoti	100	93	Sagitta	bedoti	98.02	short	MN690515
ZP310	20161208	Pulau Tekukor	yes	Chaetognath	Chaetognatha	Sagittoidea	Aphragmophora	Sagittidae	Sagitta		95	99	Chaetognatha		100	short	MN690508
ZP311	20161208	Pulau Tekukor	yes	Chaetognath	Chaetognatha	Sagittoidea	Aphragmophora	Sagittidae	Sagitta		95	100	Chaetognatha		99.59	short	MN690509
ZP312	20161208	Pulau Tekukor	yes	Mollusc	Mollusca
ZP313	20161208	Pulau Tekukor	yes	Fish	Chordata	Actinopterygii	Perciformes	Acanthuridae	Acanthurus	leucosternon	100	85	Drombus		91.26	short	MN690434
ZP314	20161208	Pulau Tekukor	yes	Prawn	Arthropoda	Malacostraca	Decapoda	Sergestidae	Acetes	indicus	81	100	Acetes	indicus	100	short	MN690089
ZP315	20161208	Pulau Tekukor	yes	Prawn	Arthropoda	Malacostraca	Decapoda	Sergestidae	Acetes	indicus	81	100	Acetes	indicus	100	short	MN690092
ZP316	20161208	Pulau Tekukor	yes	Polychaete	Annelida	Polychaeta	Spionida	Spionidae	Boccardiella	hamata	98	81	Pseudopolydora		81.23	short	MN690480
ZP317	20161208	Pulau Tekukor	yes	Copepod	Arthropoda	Hexanauplia	Cyclopoida	Oithonidae	Oithona	attenuata	98	81	Oithona	attenuata	80.26	short	MN690160
ZP318	20161208	Pulau Tekukor	yes	Copepod	Arthropoda	Hexanauplia	Calanoida	Paracalanidae	Parvocalanus	crassirostris	91	99	Parvocalanus	crassirostris	99.63	short	MN690138
ZP319	20161208	Pulau Tekukor	yes	Copepod	Arthropoda								Limax		80.72	short	MN690470
ZP320	20161208	Pulau Tekukor	yes	Barnacle	Arthropoda	Maxillopoda	Sessilia	Balanidae	Balanidae		100	100	Amphibalanus	reticulatus	99.34	short	MN690074
ZP321	20161208	Pulau Tekukor	yes	Barnacle	Arthropoda	Hexanauplia	Sessilia	Pyrgomatidae	Cantellius	hoegi	99	88	Trevathana		88.03	short	MN690065
ZP322	20161208	Pulau Tekukor	yes	Barnacle	Arthropoda	Hexanauplia	Sessilia	Pyrgomatidae	Galkinia	depressa	99	88	Trevathana		89	short	MN690081
ZP323	20161208	Pulau Tekukor	yes	Barnacle	Arthropoda
ZP324	20161208	Pulau Tekukor	yes	Copepod	Arthropoda	Hexanauplia	Calanoida	Calanidae	Undinula	vulgaris	100	91	Undinula	vulgaris	91.26	short	MN690122
ZP325	20161208	Pulau Tekukor	yes	Copepod	Arthropoda	Hexanauplia	Calanoida	Calanidae	Undinula	vulgaris	100	91	Acrocalanus	andersoni	91.5	short	MN690124
ZP326	20161208	Pulau Tekukor	yes	Copepod	Arthropoda	Hexanauplia	Calanoida	Paracalanidae	Parvocalanus	crassirostris	91	99	Parvocalanus	crassirostris	99.63	short	MN690139
ZP327	20161208	Pulau Tekukor	yes	Copepod	Arthropoda	Hexanauplia	Calanoida	Tortanidae	Tortanus	dextrilobatus	98	84	Mastigodiaptomus	texensis	84.14	short	MN690154
ZP328	20161208	Pulau Tekukor	yes	Crab	Arthropoda	Malacostraca	Decapoda	Majidae
ZP329	20161208	Pulau Tekukor	yes	Crab	Arthropoda
ZP330	20161208	Pulau Tekukor	yes	Polychaete	Annelida	Polychaeta	Spionida	Spionidae	Polydora	aura	96	83	Pygospio	elegans	81.68	short	MN690485
ZP331	20161208	Pulau Tekukor	yes	Polychaete	Annelida
ZP332	20161208	Pulau Tekukor	yes	Prawn	Arthropoda	Malacostraca	Decapoda	Sergestidae	Acetes	indicus	81	100	Acetes	indicus	100	short	MN690090
ZP333	20161208	Pulau Tekukor	yes	Barnacle	Arthropoda	Hexanauplia	Sessilia	Archaeobalanidae	Striatobalanus	amaryllis	100	97	Striatobalanus	amaryllis	97.39	short	MN690061
ZP334	20161208	Pulau Tekukor	yes	Prawn	Arthropoda
ZP335	20161208	Pulau Tekukor	yes	Egg	Arthropoda	Hexanauplia	Calanoida	Pontellidae	Labidocera	minuta	100	100	Labidocera	minuta	100	short	MN690102
ZP336	20161208	Pulau Tekukor	yes	Copepod	Arthropoda	Hexanauplia	Calanoida	Calanidae	Undinula	vulgaris	100	91	Undinula	vulgaris	91.26	short	MN690125
ZP337	20161208	Pulau Tekukor	yes	Polychaete	Annelida
ZP338	20161208	Pulau Tekukor	yes	Prawn	Arthropoda	Malacostraca	Decapoda	Sergestidae	Acetes	indicus	81	100	Acetes	indicus	100	short	MN690091
ZP339	20161208	Pulau Tekukor	yes	Barnacle	Arthropoda	Hexanauplia	Sessilia	Archaeobalanidae	Striatobalanus	amaryllis	100	97	Striatobalanus	amaryllis	97.39	short	MN690062
ZP340	20161208	Pulau Tekukor	yes	Copepod	Arthropoda
ZP341	20161208	Pulau Tekukor	yes	Barnacle	Arthropoda	Hexanauplia	Sessilia	Pyrgomatidae	Cantellius	hoegi	99	88	Cantellius		88.07	short	MN690067
ZP342	20161208	Pulau Tekukor	yes	Chaetognath	Chaetognatha
ZP343	20161208	Pulau Tekukor	yes	Chaetognath	Chaetognatha	Sagittoidea	Aphragmophora	Sagittidae	Sagitta	bedoti	100	94	Sagitta	bedoti	98.81	short	MN690513
ZP344	20161222	Pulau Subar Laut	yes	Copepod	Arthropoda	Hexanauplia	Calanoida	Paracalanidae	Paracalanus	gracilis	100	100	Paracalanus	aculeatus	100	short	MN690114
ZP345	20161222	Pulau Subar Laut	yes	Copepod	Arthropoda	Hexanauplia	Calanoida	Paracalanidae	Parvocalanus	crassirostris	91	99	Parvocalanus	crassirostris	99.63	short	MN690140
ZP346	20161222	Pulau Subar Laut	yes	Copepod	Arthropoda					Uncultured_zooplankton	100	100	Paracalanus	aculeatus	100	short	MN690112
ZP347	20161222	Pulau Subar Laut	yes	Copepod	Arthropoda					Uncultured_zooplankton	100	99	Bestiolina		96.12	short	MN690120
ZP348	20161222	Pulau Subar Laut	yes	Copepod	Arthropoda
ZP349	20161222	Pulau Subar Laut	yes	Copepod	Arthropoda	Hexanauplia	Calanoida	Paracalanidae	Paracalanus	denudatus	98	99	Paracalanus	denudatus	99.67	short	MN690115
ZP350	20161222	Pulau Subar Laut	yes	Copepod	Arthropoda	Hexanauplia	Calanoida	Paracalanidae	Bestiolina	similis	100	100	Bestiolina	similis	100	short	MN690129
ZP351	20161222	Pulau Subar Laut	yes	Barnacle	Arthropoda	Hexanauplia	Sessilia	Balanidae	Balanidae		100	99	Amphibalanus	amphitrite	100	short	MN690082
ZP352	20161208	Pulau Tekukor	yes	Shrimp	Arthropoda								Gnamptogenys		80.35	short	MN690459
ZP353	20161208	Pulau Tekukor	yes	Shrimp	Arthropoda					Uncultured_zooplankton	96	79	Gnamptogenys		80.35	short	MN690460
ZP354	20161208	Pulau Tekukor	yes	Shrimp	Arthropoda
ZP355	20161208	Pulau Tekukor	yes	Shrimp	Arthropoda					Uncultured_zooplankton	96	79	Gnamptogenys		80.35	short	MN690461
ZP356	20161208	Pulau Tekukor	yes	Shrimp	Arthropoda
ZP357	20161208	Pulau Tekukor	yes	Shrimp	Arthropoda					Uncultured_zooplankton	100	100	Gnamptogenys		78.35	short	MN690467
ZP358	20161208	Pulau Tekukor	yes	Shrimp	Arthropoda
ZP359	20161208	Pulau Tekukor	yes	Shrimp	Arthropoda
ZP360	20161209	Tanjong Hakim	yes	Copepod	Arthropoda	Hexanauplia	Calanoida	Calanidae	Undina	vulgaris	100	84	Undinula	vulgaris	84.14	short	MN690153
ZP361	20161209	Tanjong Hakim	yes	Polychaete	Annelida
ZP362	20161209	Tanjong Hakim	yes	Copepod	Arthropoda
ZP363	20161209	Tanjong Hakim	yes	Copepod	Arthropoda	Hexanauplia	Harpacticoida	Tachidiidae	Euterpina	acutifrons	99	80	Euterpina	acutifrons	80.27	short	MN690474
ZP364	20161209	Tanjong Hakim	yes	Copepod	Arthropoda					Uncultured_zooplankton	100	100	Paracalanus	aculeatus	100	short	MN690113
ZP365	20161209	Tanjong Hakim	yes	Copepod	Arthropoda	Hexanauplia	Calanoida	Paracalanidae	Acrocalanus	andersoni	96	90	Parvocalanus	crassirostris	91.91	short	MN690147
ZP366	20161209	Tanjong Hakim	yes	Polychaete	Annelida	Polychaeta	Spionida	Spionidae	Pseudopolydora	paucibranchiata	94	83	Pseudopolydora		81.88	short	MN690482
ZP367	20161209	Tanjong Hakim	yes	Copepod	Arthropoda	Hexanauplia	Calanoida	Paracalanidae	Paracalanus	denudatus	97	89	Paracalanus	denudatus	88.56	short	MN690132
ZP368	20161208	Pulau Tekukor	yes	Chaetognath	Arthropoda	Hexanauplia	Calanoida	Pontellidae	Labidocera	minuta	100	100	Labidocera	minuta	100	short	MN690103
ZP369	20161208	Pulau Tekukor	yes	Chaetognath	Platyhelminthes	Rhabditophora	Tricladida	Planariidae	Polycelis	coronata	93	71	Sarostegia	oculata	73.33	short	MN690591
ZP370	20161208	Pulau Tekukor	yes	Chaetognath	Arthropoda	Hexanauplia	Calanoida	Pontellidae	Labidocera	minuta	100	100	Labidocera	minuta	100	short	MN690104
ZP371	20161208	Pulau Tekukor	yes	Chaetognath	Chaetognatha
ZP372	20161208	Pulau Tekukor	yes	Chaetognath	Platyhelminthes	Rhabditophora	Tricladida	Planariidae	Polycelis	coronata	93	71	Sarostegia	oculata	73.33	short	MN690590
ZP373	20161208	Pulau Tekukor	yes	Chaetognath	Chaetognatha
ZP374	20161208	Pulau Tekukor	yes	Barnacle	Arthropoda
ZP375	20161208	Pulau Tekukor	yes	Barnacle	Arthropoda	Hexanauplia	Sessilia	Pyrgomatidae	Cantellius	hoegi	99	88	Trevathana		88.35	short	MN690066
